# Supplementary material for: Trace Elements in Medicinal Plants Traditionally Used in the Treatment of Diabetes—Do They Have a Role in the Claimed Therapeutic Effect?
Source: Foods. 2022 Feb 24;11(5):667. doi: 10.3390/foods11050667 (PMC8909470; doi:10.3390/foods11050667)
Supplement: Supplementary file 1 [file foods-11-00667-s001.zip]

Archive with 1 entries (1 files):
- foods-1561293-supplementary.pdf
